# Supplementary material for: Antiviral Activity of Halogenated Compounds Derived from L-Tyrosine Against SARS-CoV-2
Source: Molecules. 2025 Mar 22;30(7):1419. doi: 10.3390/molecules30071419 (PMC11990460; doi:10.3390/molecules30071419)
Supplement: Supplementary file 1 [file molecules-30-01419-s001.zip]

Archive with 1 entries (1 files):
- molecules-3469303-supplementary.pdf
